# Supplementary material for: Diagnosis and Thrombolytic Management of Massive Intraoperative Pulmonary Embolism Guided by Point of Care Transthoracic Echocardiography
Source: Case Rep Anesthesiol. 2018 Mar 4;2018:8709026. doi: 10.1155/2018/8709026 (PMC5857334; doi:10.1155/2018/8709026)
Supplement: Supplementary Materials — Supplemental Video 1: intraoperative transthoracic echocardiography and 4-chamber apical view showing a right atrial thrombus, right ventricular dilatation, right atrial dilatation, septal bowing, and paradoxical septal motion. Supplemental Video 2: intraoperative transesophageal echocardiography, modified midesophageal (ME) 4-chamber view transitioning into ME aortic valve short axis, and ME bicaval view. Large right atrial thrombus seen as well as right atrial, right ventricular dilatation with paradoxical septal motion. [file 8709026.f1.zip]

Archive with 2 entries (2 files):
- 8709026.f1.mov
- 8709026.f2.mp4
